# Supplementary material for: The Toxicological Risk Assessment of Dermal Exposure of Patients Exposed to Lead and Cadmium Due to Application of Ointments with Marjoram Herb Extract (Majoranae herbae extractum)
Source: Int J Environ Res Public Health. 2023 Feb 2;20(3):2701. doi: 10.3390/ijerph20032701 (PMC9916081; doi:10.3390/ijerph20032701)
Supplement: Supplementary file 1 [file ijerph-20-02701-s001.zip]

Archive with 2 entries (2 files):
- Supplementary materials S1.pdf
- Supplementary materials S2.pdf
